# Supplementary material for: Beta-Blockers as Potential Adjuvants in Melanoma Treatment
Source: Toxics. 2025 Nov 14;13(11):981. doi: 10.3390/toxics13110981 (PMC12656413; doi:10.3390/toxics13110981)
Supplement: Supplementary file 1 [file toxics-13-00981-s001.zip]

Archive with 1 entries (1 files):
- toxics-3952450-supplementary.pdf
